# Supplementary material for: Ultrasound stimulation of the motor cortex during tonic muscle contraction
Source: PLoS One. 2022 Apr 20;17(4):e0267268. doi: 10.1371/journal.pone.0267268 (PMC9020726; doi:10.1371/journal.pone.0267268)
Supplement: S14 Fig — Simulated pressure maps are overlayed over the respective structural MRI. One file per subject. One target per row. 3 slices per target. Slices shown at the maximum pressure value. Note: these are not standard slices (i.e. coronal, sagittal, horizontal), since the volume was reoriented as part of pre-simulation processing, A small magenta circle denotes the registered M1 coordinate. (ZIP) [file pone.0267268.s014.zip]

Archive with 10 entries (10 files):
- sbj01_cSP_x4_alpha1pt43_brain_matchedAllSbjLimits_proofSheet.png
- sbj07_cSP_x4_alpha1pt43_brain_matchedAllSbjLimits_proofSheet.png
- sbj08_cSP_x4_alpha1pt43_brain_matchedAllSbjLimits_proofSheet.png
- sbj09_cSP_x4_alpha1pt43_brain_matchedAllSbjLimits_proofSheet.png
- sbj10_cSP_x4_alpha1pt43_brain_matchedAllSbjLimits_proofSheet.png
- sbj11_cSP_x4_alpha1pt43_brain_matchedAllSbjLimits_proofSheet.png
- sbj12_cSP_x4_alpha1pt43_brain_matchedAllSbjLimits_proofSheet.png
- sbj13_cSP_x4_alpha1pt43_brain_matchedAllSbjLimits_proofSheet.png
- sbj14_cSP_x4_alpha1pt43_brain_matchedAllSbjLimits_proofSheet.png
- sbj16_cSP_x4_alpha1pt43_brain_matchedAllSbjLimits_proofSheet.png
